# Supplementary material for: Meta-Analysis Reveals Transcription Factor Upregulation in Cells of Injured Mouse Sciatic Nerve
Source: Front Cell Neurosci. 2021 Oct 21;15:688243. doi: 10.3389/fncel.2021.688243 (PMC8567084; doi:10.3389/fncel.2021.688243)
Supplement: Supplementary Table 1 — TFs with at least twofold upregulation at day 3 post-injury in microarray data sets GSE22291, GSE74087, and GSE136958. [file Table_1.XLSX]

## Sheet: GSE22291 3D
P.Value	logFC	Gene.symbol
1.01e-10	5.85062	Hmga2
2.12e-09	4.96912	Runx2
2.72e-09	3.69244	Hmga1
4.68e-09	3.25701	Cenpa
4.35e-08	2.91627	Fos
1.27e-05	2.78509	Sox4
9.65e-06	2.73891	Fosl1
1.41e-07	2.66309	Sox2
3.03e-07	2.48581	Irf8
5.22e-08	2.38372	Ikzf1
2.84e-07	2.33791	Foxm1
8.33e-08	2.30062	Foxq1
9.59e-08	2.28919	Egr3
1.3e-07	2.21286	Cebpb
0.000183	2.1335	Ets1
1.31e-07	2.1332	E2f7
7.69e-07	1.98829	Atf3
9.5e-07	1.89691	Jun
7.34e-06	1.88704	Irf7
1.63e-06	1.82387	Aebp1
1.56e-05	1.82041	Hivep3
3.7e-06	1.79979	Spi1
1.65e-05	1.76134	Tfec
3.84e-06	1.67047	Junb
1.28e-06	1.66288	Mafb
6.99e-06	1.61478	E2f8
6.64e-06	1.59308	Runx1
5.02e-06	1.5735	Irf5
4.63e-06	1.54639	Mxd3
4.84e-05	1.45825	Hhex
9.64e-06	1.40093	Dnmt1
8.79e-05	1.39526	Zbed4
4.8e-06	1.35191	E2f1
1.16e-05	1.35075	Myc
1.52e-05	1.2811	Nfe2
0.000334	1.17386	Tgif1
2.83e-05	1.15871	Thyn1
3.55e-05	1.07299	E2f3
7.01e-05	1.04354	Tcfl5
0.000156	1.03876	Nr1h4
0.00022	1.00059	Cenpt

## Sheet: GSE74087 3D
P.Value	logFC	ORF
1.88e-06	8.75516	Fosl1
2.81e-07	7.05154	Hmga2
4.15e-07	5.49629	Runx2
6.47e-08	5.28888	Hmga1
2.23e-06	4.05491	Foxm1
1.42e-05	3.94412	E2f7
3.49e-05	3.89985	E2f1
4.56e-07	3.77104	E2f8
6.82e-06	3.56327	Cenpa
2.04e-06	3.55526	Sox2
1.59e-06	3.22138	Atf3
4.84e-05	3.04283	Tfec
9.85e-06	3.01936	Hivep3
0.000252	3.0105	Foxq1
9.89e-06	2.96179	Sox4
1.58e-05	2.6747	Aebp1
7.19e-06	2.52774	Runx1
7.89e-05	2.39242	Tcfl5
5.04e-05	2.38565	Mafb
6.61e-06	2.34048	Irf8
2.99e-06	2.2124	Cebpb
0.000372	2.188	Nr1h4
0.000981	2.17674	Irf7
2.76e-05	2.17301	Mxd3
0.000139	2.1146	Ikzf1
1.62e-05	2.04367	Jun
0.000278	2.03013	Fos
3.61e-05	2.02139	Irf5
0.000141	1.90064	Tgif1
2.75e-06	1.88834	Dnmt1
2.22e-06	1.75703	Junb
0.000222	1.66781	Myc
3e-05	1.56629	Cenpt
0.000227	1.56525	Egr3
0.00143	1.38134	Nfe2
0.000213	1.36332	Ets1
0.000666	1.0986	Hhex
0.00499	1.0858	Zbed4
5.9e-05	1.0411	Thyn1
0.000844	1.01433	E2f3

## Sheet: GSE146958 3D
P.Value	logFC	gene_assignment
4.24e-11	3.59618	Runx2
2.01e-09	3.08788	Hmga2
2.26e-10	2.69818	Fosl1
1.49e-08	2.30156	Atf3
3.8e-08	2.07091	Hmga1
5.87e-06	1.8178	Fos
9.35e-08	1.72902	Jun
5.2e-07	1.66941	Tfec
1.42e-08	1.39836	Sox4
2.04e-06	1.38133	E2f7
1.46e-05	1.36428	Spi1
0.000115	1.2761	Sox2
2.5e-06	1.23806	Foxm1
3.26e-05	1.12513	Mafb
7.11e-07	1.09383	Cenpt
3.89e-06	1.0279	Irf8
4.21e-06	1.01358	Runx1
