# Supplementary material for: Meta-Analysis Reveals Transcription Factor Upregulation in Cells of Injured Mouse Sciatic Nerve
Source: Front Cell Neurosci. 2021 Oct 21;15:688243. doi: 10.3389/fncel.2021.688243 (PMC8567084; doi:10.3389/fncel.2021.688243)
Supplement: Supplementary Table 2 — TFs with at least twofold upregulation at day 7 post-injury in microarray data sets GSE22291, GSE74087, and GSE38693. [file Table_2.XLSX]

## Sheet: GSE38693 7D
ID	"adj.P.Val"	P.Value	"t"	"B"	"logFC"	Gene.symbol
1424704_at	2.56e-05	4.42e-09	43.2	11.3087	5.41	Runx2
1422851_at	2.84e-05	2.01e-08	34	10.1891	5.03	Hmga2
1416184_s_at	8.32e-05	2.99e-07	22.2	7.78274	3.6	Hmga1
1449363_at	0.0003478	4.07e-06	14.6	5.11111	3.43	Atf3
1433575_at	9.53e-05	4.14e-07	21	7.46322	3.09	Sox4
1450842_a_at	7.49e-05	2.49e-07	22.8	7.95855	2.91	Cenpa
1453107_s_at	0.0004381	6.22e-06	13.6	4.65875	2.81	Foxm1
1422865_at	0.0008087	1.72e-05	11.5	3.55815	2.75	Runx1
1416967_at	6.55e-05	1.85e-07	23.9	8.24242	2.71	Sox2
1417409_at	0.0005256	8.21e-06	13	4.35942	2.38	Jun
1422514_at	0.0002315	1.99e-06	16.4	5.8684	2.29	Aebp1
1416714_at	0.0011773	3.12e-05	10.5	2.9025	1.94	Irf8
1451716_at	0.0017238	5.74e-05	9.44	2.22813	1.91	Mafb
1422286_a_at	0.0004032	5.4e-06	13.9	4.8099	1.85	Tgif1
1448519_at	0.0009941	2.37e-05	10.9	3.20674	1.83	Tead2
1426048_s_at	0.0021764	8.35e-05	8.87	1.81357	1.8	Tfap2a
1437187_at	0.0004422	6.29e-06	13.6	4.64528	1.79	E2f7
1419537_at	0.0027629	0.000121	8.32	1.39948	1.73	Tfec
1423100_at	0.0006057	1.07e-05	12.5	4.07622	1.54	Fos
1437247_at	0.0005666	9.26e-06	12.8	4.22919	1.51	Fosl2
1436186_at	0.0006734	1.27e-05	12.1	3.89023	1.44	E2f8
1458802_at	0.0022991	9.09e-05	8.74	1.71914	1.31	Hivep3
1430353_at	0.0009271	2.13e-05	11.1	3.32177	1.27	Glis3
1417487_at	0.0010734	2.65e-05	10.7	3.0801	1.24	Fosl1
1426208_x_at	0.0034581	0.000168	7.88	1.03849	1.21	Plagl1
1431875_a_at	0.0030745	0.000142	8.1	1.21978	1.17	E2f1
1426846_at	0.0029676	0.000135	8.17	1.28047	1.09	Cenpt
1416029_at	0.0041566	0.000222	7.51	0.72634	1.08	Klf10
1452163_at	0.0016148	5.12e-05	9.63	2.35556	1.06	Ets1
1449037_at	0.0019073	6.79e-05	9.18	2.04331	1	Crem

## Sheet: GSE22291 7D
ID	adj.P.Val	P.Value	t	B	logFC	Gene.symbol
1436329_at	5.24e-07	1.67e-10	42.5348	14.6534	4.51886	Egr3
1424704_at	9.95e-07	1.32e-09	32.5542	12.8973	4.34596	Runx2
1433575_at	1.07e-06	1.68e-09	31.5613	12.6801	4.06168	Sox4
1422851_at	3.48e-06	1.67e-08	23.4423	10.4855	3.48848	Hmga2
1416967_at	1.04e-06	1.47e-09	32.1077	12.8008	3.28597	Sox2
1423100_at	5.56e-06	3.66e-08	21.1602	9.69363	2.68132	Fos
1416149_at	5.08e-05	1.19e-06	13.3879	6.04053	2.609	Olig1
1416184_s_at	2.09e-06	5.97e-09	26.7851	11.4914	2.60579	Hmga1
1452163_at	5.06e-05	1.18e-06	13.4005	6.04815	2.58394	Ets1
1450842_a_at	2.29e-06	7.16e-09	26.1616	11.316	2.51307	Cenpa
1416714_at	1.25e-05	1.42e-07	17.7159	8.29141	2.32559	Irf8
1422514_at	6.65e-06	5.02e-08	20.3057	9.37111	1.98053	Aebp1
1437247_at	1.44e-05	1.71e-07	17.2947	8.09942	1.95969	Fosl2
1437187_at	8.96e-06	8.52e-08	18.9506	8.82667	1.90759	E2f7
1457445_at	0.00012	4.36e-06	11.2398	4.63234	1.80582	Trps1
1422864_at	1.11e-05	1.16e-07	18.2055	8.50843	1.7688	Runx1
1436312_at	1.26e-05	1.45e-07	17.6824	8.27631	1.74783	Ikzf1
1417409_at	5.66e-05	1.4e-06	13.096	5.86271	1.74686	Jun
1450533_a_at	2.36e-05	3.63e-07	15.6608	7.30406	1.63992	Plagl1
1440831_at	3.69e-05	7.21e-07	14.3036	6.57416	1.61695	Bach1
1433512_at	2.01e-05	2.77e-07	16.2352	7.5933	1.61582	Fli1
1416029_at	2.46e-05	3.85e-07	15.5415	7.24259	1.52264	Klf10
1451716_at	3.75e-05	7.35e-07	14.2668	6.55335	1.49298	Mafb
1422286_a_at	5.44e-05	1.29e-06	13.2428	5.95265	1.47639	Tgif1
1436186_at	9.26e-05	3.02e-06	11.8105	5.03024	1.41462	E2f8
1417878_at	4.6e-05	1.01e-06	13.6689	6.20809	1.39715	E2f1
1434564_at	4.87e-05	1.11e-06	13.5044	6.11042	1.35951	E2f3
1449037_at	0.00041	2.45e-05	8.86656	2.74835	1.28721	Crem
1423319_at	0.000165	6.83e-06	10.5722	4.14194	1.27561	Hhex
1438847_at	9.95e-05	3.34e-06	11.6485	4.91921	1.22444	Mxd3
1449363_at	0.000274	1.39e-05	9.58825	3.36479	1.17989	Atf3
1419105_at	0.000483	3.13e-05	8.5672	2.47988	1.17874	Nr1h4
1435122_x_at	0.000102	3.46e-06	11.5956	4.88265	1.14397	Dnmt1
1458802_at	0.00061	4.33e-05	8.18249	2.12304	1.13647	Hivep3
1446127_at	0.00172	0.000184	6.63395	0.535125	1.13412	Zeb1
1456515_s_at	0.000375	2.16e-05	9.02136	2.88415	1.10311	Tcfl5
1422082_a_at	0.00021	9.56e-06	10.0973	3.77546	1.09441	Nfya
1448519_at	0.0002	8.95e-06	10.1893	3.84767	1.05683	Tead2
1436515_at	0.000334	1.82e-05	9.24136	3.07373	1.05659	Bach2

## Sheet: GSE74087 7D
ID	adj.P.Val	P.Value	t	B	logFC	ORF
MOUSELNCRNA_38411	0.0004394	8.07e-06	15.024	4.50001	6.07822	Fosl1
MOUSELNCRNA_56473	0.0001488	5.79e-07	23.955	7.21222	5.53379	Runx2
MOUSELNCRNA_50021	0.0004667	9.01e-06	14.7316	4.38103	4.97126	Olig1
MOUSELNCRNA_70333	7.35e-05	4.29e-08	37.8219	9.48712	4.5527	Hmga2
MOUSELNCRNA_54132	6.52e-05	2.61e-08	41.2488	9.8557	4.33942	Tfap2a
MOUSELNCRNA_75607	0.0001151	2.58e-07	27.603	7.97082	3.90398	Hmga1
MOUSELNCRNA_71480	0.000224	1.77e-06	19.6585	6.09543	3.17408	Sox2
MOUSELNCRNA_15490	0.0001118	2.17e-07	28.4699	8.13071	2.99239	Sox4
MOUSELNCRNA_29614	0.0005105	1.05e-05	14.3284	4.21271	2.96117	Egr3
MOUSELNCRNA_22918	0.0003017	3.67e-06	17.2808	5.33896	2.95239	Foxm1
MOUSELNCRNA_76298	0.0001588	7.13e-07	23.0867	7.00834	2.94639	Irf8
MOUSELNCRNA_43321	0.0021089	0.000115	9.28713	1.55863	2.89583	Tfec
MOUSELNCRNA_29296	0.0009245	3.07e-05	11.8183	3.03581	2.88861	E2f7
MOUSELNCRNA_87799	0.0003774	5.9e-06	15.8856	4.83611	2.81428	Cenpa
MOUSELNCRNA_51556	0.0015282	6.92e-05	10.1954	2.12944	2.77505	Tcfl5
MOUSELNCRNA_53359	0.0006228	1.55e-05	13.3716	3.79183	2.58048	Aebp1
MOUSELNCRNA_89140	0.0013093	5.42e-05	10.6629	2.4044	2.49021	Ikzf1
MOUSELNCRNA_58693	0.0014743	6.56e-05	10.2953	2.18921	2.44601	E2f1
MOUSELNCRNA_11142	0.0004072	6.98e-06	15.4173	4.65604	2.43901	E2f8
MOUSELNCRNA_17173	0.0007	1.9e-05	12.8833	3.5645	2.39056	Mafb
MOUSELNCRNA_8999	0.0019102	9.86e-05	9.55513	1.7324	2.30711	Atf3
MOUSELNCRNA_40186	0.0009818	3.37e-05	11.6199	2.93193	2.13121	Hivep3
MOUSELNCRNA_72879	0.0012903	5.29e-05	10.7096	2.43124	2.03654	Jun
MOUSELNCRNA_52644	0.0011613	4.45e-05	11.0505	2.62353	2.01473	Tead2
MOUSELNCRNA_21902	0.0022011	0.000124	9.16345	1.47684	1.96599	Plagl1
MOUSELNCRNA_51606	0.0004635	8.92e-06	14.7562	4.39114	1.96198	Tgif1
MOUSELNCRNA_60651	0.0044317	0.000366	7.4795	0.250286	1.94108	Fos
MOUSELNCRNA_23784	0.0004672	9.05e-06	14.7189	4.37581	1.51636	Klf10
MOUSELNCRNA_59860	0.0019463	0.000102	9.50371	1.69941	1.48517	Mxd3
MOUSELNCRNA_74829	0.0026304	0.000164	8.69817	1.15972	1.42879	Bach1
MOUSELNCRNA_47086	0.0025108	0.000153	8.81198	1.23871	1.39956	Hhex
MOUSELNCRNA_85867	0.0227178	0.00419	4.5911	-2.51028	1.33606	Bach2
MOUSELNCRNA_35191	0.02727	0.00544	4.33738	-2.80454	1.30718	Nr1h4
MOUSELNCRNA_79755	0.0367454	0.00838	3.93755	-3.28768	1.3065	Glis3
MOUSELNCRNA_58245	0.003389	0.000242	8.08599	0.718056	1.27706	Crem
MOUSELNCRNA_7179	0.000627	1.56e-05	13.35	3.78194	1.27013	Dnmt1
MOUSELNCRNA_77022	0.0005826	1.38e-05	13.6508	3.91789	1.17474	Cenpt
MOUSELNCRNA_49069	0.0092919	0.00112	6.01831	-1.02227	1.12736	Nfya
MOUSELNCRNA_31171	0.0172829	0.00281	4.99529	-2.06082	1.10865	Trps1
MOUSELNCRNA_50614	0.0045261	0.000379	7.4317	0.212044	1.07814	Fli1
MOUSELNCRNA_14513	0.0018205	9.11e-05	9.6946	1.821	1.03045	Zeb1
MOUSELNCRNA_8383	0.0045777	0.000386	7.40582	0.191247	1.01556	E2f3
