# Supplementary material for: Meta-Analysis Reveals Transcription Factor Upregulation in Cells of Injured Mouse Sciatic Nerve
Source: Front Cell Neurosci. 2021 Oct 21;15:688243. doi: 10.3389/fncel.2021.688243 (PMC8567084; doi:10.3389/fncel.2021.688243)
Supplement: Supplementary Table 3 — Expression abundance in each cell type for the identified 51 TFs at day 3 post-injury. [file Table_3.XLSX]

## Sheet: 3 days % and value
Cells	Differentiating fibroblasts and Perineurial cells		Macrophages		Endoneurial fibroblasts		Epineurial fibroblasts		Perineurial fibroblasts		Endothelial cells		Schwann cells		T, NK, mast cells		VSM, pericytes		Neutrophils		B cells
Gene	%cells	AE	%cells	AE	%cells	AE	%cells	AE	%cells	AE	%cells	AE	%cells	AE	%cells	AE	%cells	AE	%cells	AE	%cells	AE
Aebp1	89.08	1.19	38.14	0.42	95.34	1.87	78.72	1.2	84.21	1.44	35.22	0.37	84.56	1.34	50.56	0.48	37.65	0.39	86.05	0.76	39.02	0.41
Atf3	7.77	0.12	37.85	0.64	17.7	0.31	8.24	0.12	0	0	14.57	0.3	29.41	0.69	3.37	0.08	18.82	0.28	30.23	0.61	9.76	0.18
Bach1	8.82	0.09	11.86	0.17	6.21	0.07	5.95	0.06	0	0	6.88	0.09	27.94	0.33	1.12	0.01	14.12	0.14	6.98	0.17	9.76	0.16
Bach2	2.31	0.02	0.85	0.01	0.62	0.01	2.29	0.02	5.26	0.05	0.4	0	0	0	1.12	0.01	1.18	0.01	0	0	2.44	0.07
Cebpb	17.02	0.2	64.69	1.25	27.02	0.37	20.14	0.24	21.05	0.19	8.5	0.11	9.56	0.12	5.62	0.08	29.41	0.45	81.4	1.95	2.44	0.05
Cenpa	13.24	0.19	5.37	0.08	4.66	0.07	3.2	0.04	10.53	0.15	7.29	0.11	26.47	0.41	1.12	0.02	8.24	0.11	2.33	0.05	2.44	0.02
Cenpt	3.99	0.05	1.13	0.03	3.42	0.04	3.66	0.04	5.26	0.1	7.29	0.09	5.88	0.06	1.12	0.04	4.71	0.05	0	0	2.44	0.05
Crem	3.36	0.04	5.08	0.07	6.83	0.07	3.43	0.04	10.53	0.1	8.1	0.1	5.88	0.06	10.11	0.18	7.06	0.08	4.65	0.09	4.88	0.05
Dnmt1	12.18	0.13	5.37	0.07	5.59	0.06	5.72	0.06	5.26	0.05	8.5	0.09	7.35	0.08	4.49	0.05	14.12	0.2	0	0	7.32	0.09
E2f1	5.04	0.05	3.95	0.06	0.93	0.01	3.66	0.04	5.26	0.05	2.43	0.03	6.62	0.07	2.25	0.02	3.53	0.03	0	0	2.44	0.02
E2f3	5.04	0.06	0.56	0.01	3.42	0.03	2.75	0.03	0	0	4.05	0.05	5.88	0.06	2.25	0.02	3.53	0.03	2.33	0.05	0	0
E2f7	1.89	0.02	0	0	0.31	0	0.46	0.01	0	0	2.83	0.04	0.74	0.01	2.25	0.02	2.35	0.02	0	0	0	0
E2f8	1.05	0.01	1.69	0.02	0.62	0.01	0.23	0	0	0	0.4	0	0.74	0.01	0	0	2.35	0.02	0	0	2.44	0.05
Egr3	0.21	0.01	0	0	0	0	0.23	0	0	0	0.81	0.01	0.74	0.01	0	0	0	0	0	0	0	0
Ets1	4.83	0.05	1.41	0.01	4.97	0.05	2.52	0.03	0	0	46.56	0.6	21.32	0.22	32.58	0.64	25.88	0.3	4.65	0.09	2.44	0.02
Fli1	2.1	0.02	11.86	0.17	0.93	0.01	1.14	0.01	0	0	43.72	0.57	0	0	17.98	0.26	1.18	0.01	4.65	0.13	14.63	0.18
Fos	67.23	1.11	90.11	2.02	75.78	1.41	59.95	1.07	42.11	0.52	74.09	1.45	80.15	1.44	76.4	1.31	67.06	1.3	95.35	1.93	70.73	1.19
Fosl1	4.41	0.05	0.85	0.01	5.28	0.07	0.23	0	0	0	0.4	0	10.29	0.14	0	0	1.18	0.01	0	0	0	0
Fosl2	17.65	0.2	15.25	0.25	22.98	0.28	13.5	0.16	31.58	0.27	26.32	0.36	25.74	0.32	4.49	0.08	9.41	0.1	27.91	0.65	0	0
Foxm1	1.89	0.02	0	0	0.93	0.01	0.46	0	0	0	1.62	0.02	3.68	0.04	0	0	7.06	0.07	0	0	0	0
Glis3	2.94	0.04	0.28	0.01	1.24	0.01	2.29	0.02	0	0	0	0	0	0	0	0	0	0	0	0	0	0
Hhex	0.42	0	6.78	0.1	0.62	0.01	0.23	0	0	0	22.27	0.26	0	0	5.62	0.1	1.18	0.01	2.33	0.09	4.88	0.14
Hivep3	2.94	0.03	4.8	0.06	2.17	0.02	4.81	0.05	5.26	0.05	1.21	0.01	1.47	0.01	1.12	0.02	1.18	0.02	0	0	0	0
Hmga1	3.36	0.04	0.85	0.01	3.42	0.04	0	0	0	0	1.21	0.01	19.12	0.22	2.25	0.02	0	0	0	0	0	0
Hmga2	14.08	0.23	1.13	0.02	3.11	0.03	0.92	0.01	0	0	0	0	16.91	0.32	0	0	1.18	0.01	2.33	0.07	0	0
Ikzf1	0.63	0.01	8.47	0.13	0.31	0	0	0	0	0	0	0	0.74	0.01	11.24	0.17	0	0	4.65	0.13	19.51	0.36
Irf5	1.89	0.02	15.82	0.22	0.62	0.01	2.52	0.03	0	0	0	0	0	0	2.25	0.02	2.35	0.02	2.33	0.07	12.2	0.18
Irf7	5.88	0.06	5.65	0.1	0.62	0.01	3.66	0.04	0	0	3.64	0.04	1.47	0.02	2.25	0.05	3.53	0.03	4.65	0.09	9.76	0.2
Irf8	0.42	0.01	22.32	0.27	0.93	0.01	1.6	0.02	0	0	2.83	0.03	0	0	15.73	0.29	2.35	0.03	2.33	0.05	24.39	0.79
Jun	73.32	1.28	77.12	1.21	83.85	1.53	66.13	1.18	47.37	0.86	81.38	1.54	87.5	1.64	71.91	1.32	72.94	1.36	93.02	1.13	63.41	0.85
Junb	44.75	0.61	70.9	1.38	54.04	0.86	37.99	0.65	36.84	0.46	59.92	1.02	33.09	0.46	59.55	1.22	55.29	0.85	88.37	1.95	51.22	0.75
Klf10	6.72	0.07	7.91	0.11	2.17	0.02	6.86	0.08	10.53	0.1	10.12	0.11	6.62	0.08	8.99	0.17	9.41	0.11	2.33	0.05	4.88	0.07
Mafb	6.09	0.08	45.76	0.83	2.17	0.02	8.7	0.11	5.26	0.1	4.05	0.06	1.47	0.01	1.12	0.02	4.71	0.05	2.33	0.07	2.44	0.05
Mxd3	4.2	0.05	0.28	0.01	1.86	0.02	1.14	0.01	5.26	0.05	2.43	0.03	3.68	0.04	4.49	0.05	5.88	0.06	0	0	0	0
Myc	7.35	0.09	2.54	0.03	4.04	0.04	7.32	0.09	0	0	6.48	0.07	5.88	0.06	3.37	0.04	7.06	0.07	0	0	0	0
Nfya	4.2	0.05	5.65	0.08	4.04	0.05	4.58	0.05	0	0	6.07	0.07	5.88	0.06	0	0	5.88	0.07	4.65	0.07	2.44	0.02
Nr1h4	0.21	0	0	0	0	0	1.37	0.02	0	0	0	0	0	0	0	0	0	0	0	0	0	0
Plagl1	24.58	0.43	2.54	0.03	9.32	0.09	11.67	0.14	15.79	0.15	1.62	0.02	5.88	0.06	0	0	4.71	0.05	0	0	0	0
Runx1	13.87	0.16	15.54	0.21	10.87	0.13	6.41	0.07	15.79	0.15	1.21	0.01	6.62	0.08	11.24	0.2	10.59	0.12	2.33	0.02	24.39	0.41
Runx2	13.66	0.15	2.54	0.03	1.55	0.02	2.75	0.03	0	0	0.81	0.01	29.41	0.45	3.37	0.07	1.18	0.01	2.33	0.02	2.44	0.07
Sox2	0.42	0	0.28	0	0	0	0.46	0	0	0	0	0	40.44	0.53	0	0	0	0	0	0	0	0
Sox4	30.88	0.47	3.11	0.05	27.64	0.35	20.82	0.28	42.11	0.64	25.51	0.43	47.06	0.67	2.25	0.05	17.65	0.32	0	0	0	0
Spi1	0.21	0	25.42	0.38	0.31	0	0.69	0.01	0	0	0.4	0	0	0	0	0	1.18	0.01	16.28	0.28	34.15	0.51
Tead2	8.61	0.09	0	0	8.07	0.08	4.12	0.04	5.26	0.1	8.5	0.09	2.94	0.03	1.12	0.02	7.06	0.07	0	0	0	0
Tcfl5	0.42	0	0	0	0.31	0	0.23	0	0	0	0	0	0.74	0.01	0	0	0	0	0	0	0	0
Tfec	0	0	1.69	0.02	0.93	0.01	0.23	0	0	0	0	0	0	0	0	0	0	0	0	0	0	0
Thyn1	5.46	0.07	3.67	0.05	7.14	0.08	3.66	0.04	0	0	4.45	0.05	6.62	0.06	3.37	0.04	4.71	0.06	0	0	0	0
Tgif1	5.46	0.07	11.58	0.15	3.73	0.05	3.89	0.04	0	0	4.86	0.06	14.71	0.14	4.49	0.08	4.71	0.06	6.98	0.11	0	0
Trps1	6.09	0.07	11.58	0.17	5.28	0.05	4.81	0.06	0	0	4.05	0.05	1.47	0.01	4.49	0.07	3.53	0.03	0	0	9.76	0.12
Zbed4	1.05	0.01	1.13	0.01	0	0	0.46	0	0	0	0	0	0.74	0.01	0	0	0	0	0	0	0	0
Zeb1	28.36	0.34	1.13	0.01	23.6	0.28	13.96	0.16	10.53	0.1	12.55	0.17	22.06	0.28	4.49	0.09	7.06	0.07	0	0	4.88	0.12
