# Supplementary material for: Meta-Analysis Reveals Transcription Factor Upregulation in Cells of Injured Mouse Sciatic Nerve
Source: Front Cell Neurosci. 2021 Oct 21;15:688243. doi: 10.3389/fncel.2021.688243 (PMC8567084; doi:10.3389/fncel.2021.688243)
Supplement: Supplementary Table 4 — Expression abundance in each cell type for the identified 55 TFs at day 9 post-injury. [file Table_4.xlsx]

## Sheet: 9 days % and value
Cells	Differentiating fibroblasts		Endothelial cells		Macrophages		Schwann cells		Endoneurial fibroblasts		B cells		VSM, pericytes		Epineurial fibroblasts		T cells		Neutrophils		Perineurial cells		NK cells		Mast cells
Gene	%cells	AE	%cells	AE	%cells	AE	%cells	AE	%cells	AE	%cells	AE	%cells	AE	%cells	AE	%cells	AE	%cells	AE	%cells	AE	%cells	AE	%cells	AE
Aebp1	69.22	1.06	15.84	0.23	6.52	0.09	62.61	1.04	83.55	1.61	6.81	0.12	13.55	0.17	71.9	1.16	4.88	0.06	8.94	0.19	38.2	0.54	7.89	0.08	13.89	0.18
Atf3	9.22	0.18	39.69	0.85	37.47	0.74	55.67	1.24	18.28	0.3	1.05	0.02	28.94	0.6	10	0.16	1.83	0.04	34.15	0.91	1.12	0.01	7.89	0.08	2.78	0.03
Bach1	10.5	0.12	7.06	0.08	13.65	0.17	24.37	0.25	6.53	0.08	2.09	0.03	13.19	0.15	6.67	0.07	1.83	0.03	8.13	0.14	3.37	0.05	7.89	0.08	5.56	0.11
Bach2	1.56	0.02	1.34	0.01	3.67	0.04	1.05	0.01	2.35	0.02	12.3	0.16	0	0	1.9	0.02	1.22	0.02	0	0	0	0	2.63	0.03	0	0
Cebpb	10.07	0.13	9.73	0.12	47.25	0.83	5.46	0.07	23.76	0.32	9.16	0.14	28.94	0.48	13.81	0.17	6.71	0.1	78.05	1.59	8.99	0.11	5.26	0.05	13.89	0.2
Cenpa	4.4	0.08	5.34	0.07	6.11	0.08	10.5	0.16	0.78	0.01	8.9	0.13	5.13	0.08	1.43	0.01	10.98	0.14	0.81	0.02	1.12	0.04	0	0	0	0
Cenpt	3.55	0.03	7.06	0.08	1.43	0.02	6.93	0.08	0.52	0.01	1.83	0.02	2.56	0.03	2.86	0.04	3.05	0.04	0	0	1.12	0.01	0	0	2.78	0.03
Crem	6.81	0.07	14.31	0.16	6.92	0.11	12.61	0.14	5.48	0.07	16.49	0.27	7.33	0.09	2.86	0.04	17.68	0.26	4.07	0.09	5.62	0.07	10.53	0.12	8.33	0.08
Dnmt1	5.39	0.06	6.3	0.07	5.91	0.07	13.87	0.16	1.83	0.03	13.35	0.22	3.66	0.04	3.81	0.04	10.37	0.16	0	0	2.25	0.02	7.89	0.1	2.78	0.03
E2f1	3.55	0.04	0.95	0.01	2.44	0.03	2.94	0.03	1.83	0.02	2.09	0.02	0.37	0	3.81	0.05	0.61	0.01	0	0	0	0	2.63	0.03	0	0
E2f3	3.83	0.04	4.39	0.05	2.04	0.02	1.47	0.02	1.57	0.02	2.62	0.03	1.83	0.02	1.43	0.01	1.22	0.01	0	0	2.25	0.02	2.63	0.03	0	0
E2f7	0.85	0.01	2.48	0.03	0.41	0.01	1.05	0.01	0.26	0	0.79	0.01	0.73	0.01	0	0	0	0	0	0	0	0	0	0	0	0
E2f8	0.71	0.01	0.38	0	0.2	0	2.1	0.02	0	0	0.79	0.01	0.37	0	0	0	0	0	0.81	0.02	0	0	0	0	2.78	0.11
Egr3	0.14	0	0	0	0	0	0	0	0.26	0	0.52	0.01	0	0	0	0	0	0	0	0	0	0	0	0	0	0
Ets1	4.4	0.05	38.55	0.48	3.05	0.05	21.22	0.24	2.35	0.03	38.48	0.56	26.37	0.27	3.33	0.03	50.61	0.85	4.88	0.09	1.12	0.01	42.11	0.52	0	0
Fli1	2.27	0.02	37.6	0.49	13.85	0.17	0.84	0.01	2.35	0.02	12.04	0.17	0.73	0.01	1.43	0.01	12.2	0.14	1.63	0.03	1.12	0.01	13.16	0.19	27.78	0.31
Fos	66.95	1.28	88.55	2.11	85.95	1.79	81.09	1.76	91.12	1.6	60.47	0.73	79.85	2.08	49.52	1.09	64.63	0.93	81.3	1.52	53.93	0.79	47.37	0.69	77.78	1.9
Fosl1	0.28	0	0	0	0.81	0.01	3.36	0.03	0.26	0	0	0	0	0	0.48	0	0	0	0.81	0.01	0	0	0	0	0	0
Fosl2	15.6	0.2	35.11	0.47	17.92	0.28	27.73	0.32	21.41	0.25	1.83	0.03	17.58	0.2	9.52	0.1	10.37	0.16	31.71	0.59	6.74	0.09	7.89	0.12	11.11	0.11
Foxm1	0.99	0.01	1.15	0.01	0.2	0	2.31	0.03	0	0	1.57	0.02	1.1	0.01	0	0	1.83	0.02	0	0	0	0	0	0	0	0
Foxq1	0	0	0.38	0.01	0.2	0	0	0	0	0	0	0	0	0	0	0	0	0	0	0	0	0	0	0	0	0
Glis3	3.4	0.03	0.76	0.01	0.81	0.01	0.42	0	1.31	0.01	0	0	0.37	0	0.95	0.01	0	0	0	0	0	0	0	0	0	0
Hhex	0.43	0.01	19.27	0.24	9.16	0.11	0.21	0	0.52	0.01	9.16	0.18	1.1	0.01	0.48	0	0	0	0	0	0	0	10.53	0.1	25	0.35
Hivep3	5.53	0.07	0.19	0	3.67	0.05	2.94	0.03	1.31	0.01	2.88	0.04	2.2	0.02	4.76	0.06	2.44	0.02	0	0	2.25	0.03	2.63	0.03	2.78	0.03
Hmga1	0.14	0	0.19	0	0.61	0.01	7.14	0.07	0	0	1.05	0.01	0.37	0	0.48	0	0.61	0.01	1.63	0.02	0	0	2.63	0.03	0	0
Hmga2	0.85	0.01	0	0	0.41	0	11.97	0.17	0.26	0	0	0	0.37	0.01	0	0	0	0	0	0	0	0	0	0	0	0
Ikzf1	0.14	0	0	0	9.57	0.12	0.42	0	0	0	14.66	0.17	0.73	0.01	0.95	0.01	15.85	0.26	8.13	0.09	0	0	13.16	0.15	30.56	0.33
Irf5	0.28	0	0.57	0.01	13.44	0.17	0.84	0.01	1.31	0.02	9.42	0.11	1.47	0.01	0.48	0	1.83	0.02	0	0	1.12	0.02	2.63	0.03	0	0
Irf7	1.28	0.01	3.05	0.03	2.65	0.03	0.63	0.01	0.78	0.01	1.57	0.02	2.56	0.04	3.33	0.03	0	0	5.69	0.12	0	0	10.53	0.12	5.56	0.05
Irf8	0.43	0.01	4.96	0.05	23.63	0.29	0.84	0.01	1.04	0.01	33.77	0.46	1.83	0.02	0.48	0	1.22	0.02	0	0	1.12	0.01	36.84	0.68	0	0
Jun	70.07	1.3	89.89	2.02	64.56	1.07	89.08	1.76	92.69	1.69	49.21	0.59	73.99	1.72	53.33	1.06	56.1	0.76	75.61	1.03	48.31	0.62	50	0.71	94.44	2.79
Junb	54.75	0.8	83.21	1.55	74.75	1.24	46.64	0.63	77.28	1.03	54.97	0.97	73.99	1.49	43.33	0.67	79.27	1.78	91.87	2.01	37.08	0.45	63.16	1.1	66.67	1.27
Klf10	7.38	0.08	10.31	0.13	6.92	0.08	8.19	0.09	3.39	0.05	0.79	0.01	2.93	0.03	5.24	0.05	0.61	0.02	4.07	0.05	2.25	0.02	2.63	0.03	8.33	0.08
Mafb	16.74	0.2	4.39	0.05	43.38	0.69	1.05	0.01	1.04	0.01	0.52	0.01	10.62	0.12	11.43	0.13	0.61	0.01	0.81	0.01	2.25	0.02	5.26	0.05	0	0
Mxd3	1.56	0.02	0.38	0	0.2	0	2.73	0.04	0.52	0.01	0.52	0.01	1.83	0.02	0	0	0.61	0.01	0	0	1.12	0.01	0	0	2.78	0.03
Myc	4.54	0.05	7.06	0.09	3.26	0.04	8.61	0.1	3.92	0.05	17.02	0.27	8.42	0.11	8.57	0.09	2.44	0.03	0	0	0	0	7.89	0.1	0	0
Nfe2	0	0	0	0	0.2	0	0	0	0.26	0	0	0	0.37	0	0	0	0	0	0.81	0.01	0	0	0	0	2.78	0.05
Nfya	5.11	0.06	6.11	0.06	3.67	0.05	4.41	0.05	3.66	0.04	3.93	0.07	4.76	0.05	3.33	0.03	2.44	0.04	0	0	1.12	0.01	2.63	0.03	2.78	0.03
Nr1h4	0.28	0	0	0	0	0	2.31	0.02	0.26	0	0	0	0	0	1.9	0.03	0	0	0.81	0.01	0	0	0	0	0	0
Olig1	0	0	0	0	0	0	19.75	0.28	0.52	0.01	0	0	0	0	0	0	0	0	0	0	0	0	0	0	0	0
Plagl1	39.86	0.6	1.91	0.02	1.22	0.01	1.89	0.02	5.48	0.07	0.26	0	0.73	0.02	12.86	0.14	1.22	0.02	0.81	0.02	8.99	0.1	2.63	0.03	2.78	0.03
Runx1	18.58	0.22	1.15	0.02	17.11	0.21	8.82	0.11	20.89	0.25	2.62	0.04	12.09	0.14	5.24	0.06	10.98	0.15	5.69	0.1	12.36	0.14	5.26	0.1	25	0.27
Runx2	10.92	0.13	0.57	0.01	1.22	0.02	22.9	0.3	1.83	0.02	0.52	0.01	1.47	0.01	2.86	0.03	1.83	0.02	0	0	3.37	0.03	7.89	0.19	0	0
Sox2	0.43	0.01	0.19	0	0	0	35.5	0.43	0.26	0	0.79	0.01	0	0	0.48	0.01	0	0	0	0	0	0	0	0	2.78	0.03
Sox4	37.16	0.45	25.57	0.36	5.5	0.09	56.3	0.76	13.58	0.18	2.88	0.05	24.54	0.32	15.24	0.16	1.83	0.03	4.07	0.09	24.72	0.27	2.63	0.03	5.56	0.05
Spi1	0.28	0	0.19	0	28.11	0.32	0.63	0.01	0.26	0	6.81	0.08	0.73	0.01	0	0	1.22	0.02	20.33	0.34	0	0	0	0	11.11	0.11
Tead2	10.5	0.12	5.92	0.07	0.81	0.01	14.92	0.16	4.7	0.05	0.79	0.01	8.79	0.1	2.86	0.03	0.61	0.01	0	0	4.49	0.04	0	0	0	0
Tcfl5	0.43	0	0	0	0	0	0	0	0.26	0	0	0	0	0	0	0	0	0	0	0	0	0	0	0	0	0
Tfap2a	0	0	0.19	0	0.2	0	7.35	0.07	0	0	0	0	0	0	0	0	0	0	0	0	0	0	0	0	0	0
Tfec	0.28	0	0	0	3.05	0.03	0	0	0	0	0	0	0	0	0	0	0	0	0	0	0	0	0	0	0	0
Thyn1	6.38	0.07	4.2	0.05	2.44	0.03	10.29	0.1	4.7	0.05	1.05	0.01	6.59	0.08	1.9	0.02	3.05	0.04	0	0	5.62	0.05	7.89	0.12	11.11	0.11
Tgif1	4.4	0.05	10.31	0.12	13.65	0.18	7.77	0.08	2.35	0.02	17.54	0.24	1.83	0.02	2.38	0.03	14.63	0.21	15.45	0.28	3.37	0.04	10.53	0.17	0	0
Trps1	7.23	0.08	2.1	0.02	11.61	0.16	2.73	0.03	3.92	0.04	0.52	0.01	7.33	0.09	1.9	0.02	1.22	0.01	4.07	0.09	3.37	0.03	0	0	2.78	0.05
Zbed4	1.13	0.01	0.38	0	1.22	0.02	0.63	0.01	1.04	0.01	1.05	0.01	0	0	0	0	0.61	0.01	0	0	0	0	0	0	0	0
Zeb1	16.03	0.19	12.02	0.16	2.85	0.04	13.03	0.16	16.97	0.18	3.66	0.05	10.26	0.1	15.71	0.19	5.49	0.09	0	0	14.61	0.19	7.89	0.17	13.89	0.18
